# Supplementary material for: Patterns of Dietary Fatty Acids and Fat Spreads in Relation to Blood Pressure, Lipids and Insulin Resistance in Young Adults: A Repeat Cross-Sectional Study
Source: Nutrients. 2025 Feb 28;17(5):869. doi: 10.3390/nu17050869 (PMC11901904; doi:10.3390/nu17050869)
Supplement: Supplementary file 1 [file nutrients-17-00869-s001.zip]

Archive with 4 entries (3 files):
- nutrients-3487112-supplementary/
- nutrients-3487112-supplementary/nutrients-3487112-supplementary figures.pdf
- nutrients-3487112-supplementary/Supplementary File S1.pdf
- nutrients-3487112-supplementary/Supplementary File S2. STROBE_checklist_cross-sectional.pdf
